# Supplementary material for: Hyperactivation of p21-Activated Kinases in Human Cancer and Therapeutic Sensitivity
Source: Biomedicines. 2023 Feb 5;11(2):462. doi: 10.3390/biomedicines11020462 (PMC9953343; doi:10.3390/biomedicines11020462)
Supplement: Supplementary file 1 [file biomedicines-11-00462-s001.zip]

Archive with 1 entries (1 files):
- biomedicines-2176092-supplementary.pdf
